# Supplementary material for: From Gene to Plate: Molecular Insights into and Health Implications of Rice (Oryza sativa L.) Grain Protein
Source: Int J Mol Sci. 2025 Mar 29;26(7):3163. doi: 10.3390/ijms26073163 (PMC11989779; doi:10.3390/ijms26073163)
Supplement: Supplementary file 1 [file ijms-26-03163-s001.zip]

Archive with 1 entries (1 files):
- ijms-3497818-supplementary.pdf
